# Supplementary material for: Functional Coupling between the Fronto-Parietal Network and Default Mode Network Is Associated with Balanced Time Perspective
Source: Brain Sci. 2022 Sep 6;12(9):1201. doi: 10.3390/brainsci12091201 (PMC9496926; doi:10.3390/brainsci12091201)
Supplement: Supplementary file 1 [file brainsci-12-01201-s001.zip]

Archive with 1 entries (1 files):
- brainsci-1884521-supplementary.pdf
